# Supplementary material for: Gut Microbial Signatures of Distinct Trimethylamine N-Oxide Response to Raspberry Consumption
Source: Nutrients. 2022 Apr 15;14(8):1656. doi: 10.3390/nu14081656 (PMC9027468; doi:10.3390/nu14081656)
Supplement: Supplementary file 1 [file nutrients-14-01656-s001.zip]

Archive with 1 entries (1 files):
- nutrients-1642971-supplementary.pdf
